# Supplementary material for: The Value of Bead Coating in the Manufacturing of Amorphous Solid Dispersions: A Comparative Evaluation with Spray Drying
Source: Pharmaceutics. 2022 Mar 11;14(3):613. doi: 10.3390/pharmaceutics14030613 (PMC8955898; doi:10.3390/pharmaceutics14030613)
Supplement: Supplementary file 1 [file pharmaceutics-14-00613-s001.zip]

Archive with 1 entries (1 files):
- pharmaceutics-1610222-supplementary.pdf
